# Supplementary material for: Low level of Cyclin‐D1 correlates with worse prognosis of clear cell renal cell carcinoma patients
Source: Cancer Med. 2019 Jun 10;8(9):4100–9. doi: 10.1002/cam4.2313 (PMC6675723; doi:10.1002/cam4.2313)
Supplement: Supplementary file 1 [file CAM4-8-4100-s001.xls]

## Sheet: Sheet1
Table 1.Univariate analysis of the correlation between clinicopathological parameters and survival of ccRCC patients in TCGA cohor
Variables	Patients (n)	MST (days)	Log-rank test	p
Age(years)
≤55	182	NA
>55	345	1986	11.178	0.0011
Gender
female	185	2343
male	342	2299	0.098	0.755
Laterality
left	248	2227
right	278	NA	5.517	0.0191
Race
white	456	2343
other	63	1913	0.424	0.515
Tumor Stage
I/II	316	2764
III/IV	200	1200	87.73	0.0001
Tumor Grade
1/2	231	2752
3/4	277	1724	33.388	0.0001
Tumor Recurrence
recurrence	138	1034
Without recurrence	351	NA	116.865	0.0001
CCND1 expression
Low	263	2764
High	263	1912	14.992	0.0001
Notes: 1p < 0.05, statistical significance
