# Supplementary material for: Low level of Cyclin‐D1 correlates with worse prognosis of clear cell renal cell carcinoma patients
Source: Cancer Med. 2019 Jun 10;8(9):4100–9. doi: 10.1002/cam4.2313 (PMC6675723; doi:10.1002/cam4.2313)
Supplement: Supplementary file 2 [file CAM4-8-4100-s002.xls]

## Sheet: Sheet1
Table 2. Multivariate analysis of the correlation between clinicopathological parameters and survival of ccRCC patients in TCGA cohor
Covariates	Standard error	HR	95% CI for HR	p
Age（≤55 vs >55）	0.191	0.605	0.416-0.879	0.080
Laterality（left vs right）	0.163	1.487	1.080-2.046	0.0151
Tumor Grade （1/2 vs 3/4）	0.195	1.440	0.728-2.847	0.0001
CCND1（low vs high）	0.175	1.757	1.247-2.477	0.0011
Notes: 1p < 0.05, statistical significance
